# Supplementary material for: Development of Extracellular Matrix-Retaining Mesenchymal Stromal Cell Fibers for Novel Endovascular Regenerative Therapy for Aortic Disease
Source: J Funct Biomater. 2026 Apr 1;17(4):165. doi: 10.3390/jfb17040165 (PMC13116903; doi:10.3390/jfb17040165)
Supplement: Supplementary file 1 [file jfb-17-00165-s001.zip]

Archive with 2 entries (2 files):
- supplemental movie 1-Video S1.mp4
- supplemental movie 2-Video S2.mp4
